# Supplementary material for: Finding wolf homesites: improving the efficacy of howl surveys to study wolves
Source: PeerJ. 2018 Sep 28;6:e5629. doi: 10.7717/peerj.5629 (PMC6166618; doi:10.7717/peerj.5629)
Supplement: Data S1 — Howl survey data from Voyageurs National Park from 2015–2017. [file peerj-06-5629-s001.csv]

ID	observer	type	date	Obs Easting	Obs Northing	obsBearing	home_ID	home_east	home_north	trueBearing	Hsdistance	bearDiff	inTriangle	Comments:
1	ATH	Experienced	6/8/17	514647	5369771	75	SHOE_RS2017_#1	515922	5369993	80	1294	5	No
1	ATH	Experienced	6/8/17	514782	5370096	95	SHOE_RS2017_#1	515922	5369993	95	1143	0	No
1	ATH	Experienced	6/8/17	515073	5370336	115	SHOE_RS2017_#1	515922	5369993	112	998	3	No
1	GR	Experienced	6/8/17	515989	5371282	175	SHOE_RS2017_#1	515922	5369993	183	1295	8	No
2	EV	Novice	7/26/17	515981	5371283	68	SHOE_RS2017_#2	516760	5371794	56	933	12	No triangle
2	EV	Novice	7/26/17	518091	5372500	247	SHOE_RS2017_#2	516760	5371794	242	1511	5	No triangle
2	EV	Novice	7/26/17	517962	5372523	244	SHOE_RS2017_#2	516760	5371794	238	1410	6	No triangle
3	GR	Experienced	6/12/17	506251	5347464	30	CS_RS2017_#1	506928	5348105	46	918	16	No
3	GR	Experienced	6/12/17	507172	5347581	345	CS_RS2017_#1	506928	5348105	334	582	11	No
3	GR	Experienced	6/12/17	507761	5347716	300	CS_RS2017_#1	506928	5348105	295	925	5	No
4	GR	Experienced	7/18/17	506872	5347460	210	CS_RS2017_#3	506592	5346923	207	610	3	Yes
4	GR	Experienced	7/18/17	506799	5347448	218	CS_RS2017_#3	506592	5346923	201	569	17	Yes
4	GR	Experienced	7/18/17	506744	5347447	204	CS_RS2017_#3	506592	5346923	196	545	8	Yes
4	GR	Experienced	7/18/17	506570	5347434	176	CS_RS2017_#3	506592	5346923	177	511	1	Yes
5	EV	Novice	8/7/17	506214	5347465	195	CS_RS2017_#4	505839	5345918	193	1595	2	No
5	EV	Novice	8/7/17	505241	5347025	155	CS_RS2017_#4	505839	5345918	151	1258	4	No
5	MM	Novice	8/7/17	506377	5347445	198	CS_RS2017_#4	505839	5345918	199	1620	1	No
5	MM	Novice	8/7/17	505210	5347002	146	CS_RS2017_#4	505839	5345918	149	1256	3	No
6	MM	Novice	8/7/17	510831	5360488	309	LF_RS2017_#5	510040	5361109	308	1004	1	No
6	MM	Novice	8/7/17	510161	5360265	350	LF_RS2017_#5	510040	5361109	352	858	2	No
6	MM	Novice	8/7/17	509879	5360171	10	LF_RS2017_#5	510040	5361109	9	950	1	No
7	DG	Novice	7/28/17	510612	5360471	120	LF_RS2017_#4	511677	5359974	113	1150	7	Yes
7	MM	Novice	7/28/17	511356	5360664	163	LF_RS2017_#4	511677	5359974	155	758	8	Yes
7	DG	Novice	7/28/17	511644	5360729	190	LF_RS2017_#4	511677	5359974	177	752	13	Yes
7	MM	Novice	7/28/17	512178	5360571	220	LF_RS2017_#4	511677	5359974	220	777	0	Yes
8	EV	Novice	7/22/17	506526	5347439	160	CS_RS2017_#3	506592	5346923	172	521	12	NA
9	DG	Novice	6/13/17	510838	5360479	152	LF_Den2017_#1	510860	5359917	178	561	26	No triangle
9	MM	Novice	6/13/17	510689	5360437	161	LF_Den2017_#1	510860	5359917	156	545	5	No triangle
9	TG	Experienced	6/17/17	510448	5360351	135	LF_Den2017_#1	510860	5359917	135	596	0	No triangle
10	TG	Experienced	8/8/15	511029	5368976	85	SHOE_RS2015_#1	511436	5368924	97	408	12	No
10	TG	Experienced	8/8/15	511102	5369169	107	SHOE_RS2015_#1	511436	5368924	126	413	19	No
10	TG	Experienced	8/8/15	511315	5368653	45	SHOE_RS2015_#1	511436	5368924	24	299	21	No
11	TG	Experienced	6/28/16	502941	5361579	320	BB_RS2016_#2	502368	5362310	321	927	1	Yes
11	GF	Novice	6/28/16	502971	5361716	315	BB_RS2016_#2	502368	5362310	314	813	1	Yes
11	SJB	Novice	6/28/16	502796	5361553	335	BB_RS2016_#2	502368	5362310	330	886	5	Yes
12	SJB	Novice	8/7/16	500512	5360633	330	BB_RS2016_#5	500351	5360945	330	351	0	Yes
12	TG	Experienced	8/7/16	500261	5360607	20	BB_RS2016_#5	500351	5360945	14	348	6	Yes
12	TG	Experienced	8/7/16	500153	5360637	30	BB_RS2016_#5	500351	5360945	32	369	2	Yes
13	GF	Novice	7/27/16	511443	5355245	20	SR_RS2016_#10	511558	5355689	14	458	6	Yes
13	GF	Novice	7/27/16	511893	5355328	315	SR_RS2016_#10	511558	5355689	317	492	2	Yes
13	GF	Novice	7/27/16	511085	5355322	60	SR_RS2016_#10	511558	5355689	51	600	9	Yes
14	GF	Novice	7/27/16	511443	5355245	152	SR_RS2016_#9	511527	5354908	165	351	13	No triangle
14	GF	Novice	7/27/16	511085	5355322	150	SR_RS2016_#9	511527	5354908	133	608	17	No triangle
15	GF	Novice	7/27/16	500224	5360614	325	BB_RS2016_#4	499813	5361119	320	650	5	No
15	GF	Novice	7/27/16	500024	5360657	350	BB_RS2016_#4	499813	5361119	335	500	15	No
15	GF	Novice	7/27/16	499948	5360673	0	BB_RS2016_#4	499813	5361119	343	464	17	No
16	ATH	Experienced	6/25/17	506419	5347453	126	CS_RS2017_#2	507092	5346923	129	832	3	No
16	TG	Experienced	6/25/17	507086	5347541	170	CS_RS2017_#2	507092	5346923	179	580	9	No
16	ATH	Experienced	6/25/17	507167	5347585	180	CS_RS2017_#2	507092	5346923	187	628	7	No
17	ATH	Experienced	7/3/17	506928	5347490	165	CS_RS2017_#2	507092	5346923	163	551	2	NA
18	GR	Experienced	7/10/17	506550	5347429	130	CS_RS2017_#2	507092	5346923	131	714	1	No
18	GR	Experienced	7/10/17	506871	5347464	145	CS_RS2017_#2	507092	5346923	157	557	12	No
18	GR	Experienced	7/10/17	507008	5347510	150	CS_RS2017_#2	507092	5346923	171	561	21	No
18	EV	Novice	7/10/17	507550	5347644	215	CS_RS2017_#2	507092	5346923	213	830	2	No
18	EV	Novice	7/10/17	508242	5347820	245	CS_RS2017_#2	507092	5346923	232	1440	13	No
19	GR	Experienced	7/7/17	508277	5359106	107	LF_RS2017_#2	510145	5358973	98	873	9	No triangle
19	ATH	Experienced	7/7/17	510707	5360444	185	LF_RS2017_#2	510145	5358973	200	1571	15	No triangle
20	ATH	Experienced	7/10/17	510728	5358060	322	LF_RS2017_#2	510145	5358973	327	1075	5	No triangle
20	ATH	Experienced	7/10/17	510760	5358083	315	LF_RS2017_#2	510145	5358973	325	1087	10	No triangle
21	MM	Novice	7/19/17	509783	5357887	63	LF_RS2017_#3	511162	5359060	51	1732	12	No triangle
21	MM	Novice	7/19/17	510473	5358013	41	LF_RS2017_#3	511162	5359060	34	1161	7	No triangle
